# Supplementary material for: Inference of gene regulation functions from dynamic transcriptome data
Source: eLife. 2016 Sep 21;5:e12188. doi: 10.7554/eLife.12188 (PMC5072840; doi:10.7554/eLife.12188)
Supplement: Source code 1. — MATLAB (RRID:SCR_001622) implementations with complementing C function of all computational methods described in this work are provided in an accompanying source code archive. DOI: http://dx.doi.org/10.7554/eLife.12188.031 [file elife-12188-code1.zip]

Archive with 109 entries (104 files):
- GRF_estimation/
- GRF_estimation/.DS_Store
- __MACOSX/
- __MACOSX/GRF_estimation/
- __MACOSX/GRF_estimation/._.DS_Store
- GRF_estimation/C_code/
- GRF_estimation/C_code/ConstructNetworks.cpp
- __MACOSX/GRF_estimation/C_code/
- __MACOSX/GRF_estimation/C_code/._ConstructNetworks.cpp
- GRF_estimation/C_code/Energy_fit.cpp
- __MACOSX/GRF_estimation/C_code/._Energy_fit.cpp
- GRF_estimation/C_code/Energy_fit.h
- __MACOSX/GRF_estimation/C_code/._Energy_fit.h
- GRF_estimation/C_code/Energy_fit_4d.cpp
- __MACOSX/GRF_estimation/C_code/._Energy_fit_4d.cpp
- GRF_estimation/C_code/Energy_fit_4d.h
- __MACOSX/GRF_estimation/C_code/._Energy_fit_4d.h
- GRF_estimation/C_code/Energy_fit_lambda.cpp
- __MACOSX/GRF_estimation/C_code/._Energy_fit_lambda.cpp
- GRF_estimation/C_code/Energy_fit_lambda.h
- __MACOSX/GRF_estimation/C_code/._Energy_fit_lambda.h
- GRF_estimation/C_code/LamSimAnn.cpp
- __MACOSX/GRF_estimation/C_code/._LamSimAnn.cpp
- GRF_estimation/C_code/LamSimAnn.h
- __MACOSX/GRF_estimation/C_code/._LamSimAnn.h
- GRF_estimation/C_code/NetworkFinder.cpp
- __MACOSX/GRF_estimation/C_code/._NetworkFinder.cpp
- GRF_estimation/C_code/NetworkFinder.h
- __MACOSX/GRF_estimation/C_code/._NetworkFinder.h
- GRF_estimation/C_code/protein_grid.m
- __MACOSX/GRF_estimation/C_code/._protein_grid.m
- GRF_estimation/C_code/protein_traj.m
- __MACOSX/GRF_estimation/C_code/._protein_traj.m
- GRF_estimation/C_code/SimAnnFit.cpp
- __MACOSX/GRF_estimation/C_code/._SimAnnFit.cpp
- GRF_estimation/C_code/SimAnnFit4d.cpp
- __MACOSX/GRF_estimation/C_code/._SimAnnFit4d.cpp
- GRF_estimation/C_code/SimAnnFit_lambda.cpp
- __MACOSX/GRF_estimation/C_code/._SimAnnFit_lambda.cpp
- __MACOSX/GRF_estimation/._C_code
- GRF_estimation/combine_replicate_networks.m
- __MACOSX/GRF_estimation/._combine_replicate_networks.m
- GRF_estimation/construct_node_models.m
- __MACOSX/GRF_estimation/._construct_node_models.m
- GRF_estimation/construct_nodes.m
- __MACOSX/GRF_estimation/._construct_nodes.m
- GRF_estimation/Documentation.txt
- __MACOSX/GRF_estimation/._Documentation.txt
- GRF_estimation/DTA_data.mat
- __MACOSX/GRF_estimation/._DTA_data.mat
- GRF_estimation/eq_net.m
- __MACOSX/GRF_estimation/._eq_net.m
- GRF_estimation/Estimate_lambda.m
- __MACOSX/GRF_estimation/._Estimate_lambda.m
- GRF_estimation/FindNetworks.m
- __MACOSX/GRF_estimation/._FindNetworks.m
- GRF_estimation/fit_network.m
- __MACOSX/GRF_estimation/._fit_network.m
- GRF_estimation/FitLamm.m
- __MACOSX/GRF_estimation/._FitLamm.m
- GRF_estimation/g.m
- __MACOSX/GRF_estimation/._g.m
- GRF_estimation/geneNum2Name.m
- __MACOSX/GRF_estimation/._geneNum2Name.m
- GRF_estimation/geneStd2Num.m
- __MACOSX/GRF_estimation/._geneStd2Num.m
- GRF_estimation/geneSys2Num.m
- __MACOSX/GRF_estimation/._geneSys2Num.m
- GRF_estimation/Learn_lambda.m
- __MACOSX/GRF_estimation/._Learn_lambda.m
- GRF_estimation/Learn_lambda_2d.m
- __MACOSX/GRF_estimation/._Learn_lambda_2d.m
- GRF_estimation/LearnGRF.m
- __MACOSX/GRF_estimation/._LearnGRF.m
- GRF_estimation/LearnGRF_4d.m
- __MACOSX/GRF_estimation/._LearnGRF_4d.m
- GRF_estimation/LearnGRF_no_lambda.m
- __MACOSX/GRF_estimation/._LearnGRF_no_lambda.m
- GRF_estimation/logicfun1vec.m
- __MACOSX/GRF_estimation/._logicfun1vec.m
- GRF_estimation/logicfun2vec.m
- __MACOSX/GRF_estimation/._logicfun2vec.m
- GRF_estimation/MCMC_flam.m
- __MACOSX/GRF_estimation/._MCMC_flam.m
- GRF_estimation/mcmc_ll.m
- __MACOSX/GRF_estimation/._mcmc_ll.m
- GRF_estimation/mcmc_ll_2d.m
- __MACOSX/GRF_estimation/._mcmc_ll_2d.m
- GRF_estimation/netw_ode.m
- __MACOSX/GRF_estimation/._netw_ode.m
- GRF_estimation/netw_ode_ko.m
- __MACOSX/GRF_estimation/._netw_ode_ko.m
- GRF_estimation/plot_data.m
- __MACOSX/GRF_estimation/._plot_data.m
- GRF_estimation/plotGRF.m
- __MACOSX/GRF_estimation/._plotGRF.m
- GRF_estimation/print_network.m
- __MACOSX/GRF_estimation/._print_network.m
- GRF_estimation/protein_grid.m
- __MACOSX/GRF_estimation/._protein_grid.m
- GRF_estimation/protein_traj.m
- __MACOSX/GRF_estimation/._protein_traj.m
- GRF_estimation/set_p0.m
- __MACOSX/GRF_estimation/._set_p0.m
- GRF_estimation/sim_network.m
- __MACOSX/GRF_estimation/._sim_network.m
- GRF_estimation/sim_network_fit_costs.m
- __MACOSX/GRF_estimation/._sim_network_fit_costs.m
- __MACOSX/._GRF_estimation
