# Supplementary material for: Inference of gene regulation functions from dynamic transcriptome data
Source: eLife. 2016 Sep 21;5:e12188. doi: 10.7554/eLife.12188 (PMC5072840; doi:10.7554/eLife.12188)
Supplement: Source code 1. — MATLAB (RRID:SCR_001622) implementations with complementing C function of all computational methods described in this work are provided in an accompanying source code archive. DOI: http://dx.doi.org/10.7554/eLife.12188.031 [file elife-12188-code1.zip › GRF_estimation/C_code/Energy_fit.cpp]

/*
 *  Energy_fit.cpp
 *  SimAnn
 *
 *  Created by Patrick Hillenbrand on 5/3/12.
 *  Copyright 2012 __MyCompanyName__. All rights reserved.
 *
 */

#ifndef _ENERGY_FIT_
#define _ENERGY_FIT_

#include "Energy_fit.h"
#include <math.h>
#include <stdexcept>

/**********************************************************************************************************************
 *********** class Energy_fit implementation **************************************************************************
 **********************************************************************************************************************/

Energy_fit::Energy_fit(int logic, std::vector<double> trg_syn, std::vector<double> LB, std::vector<double> UB, std::vector< std::vector<double> > p_t1)
{
	m_logic = logic;
	m_N = 1;
	m_LB = LB;
	m_UB = UB;
	trgs = trg_syn;
	pt1 = p_t1;
	int Ngrid = 10000;
	fac1 = ((double)Ngrid)/(m_UB[0]-m_LB[0]);
}

/**********************************************************************************************************************/

Energy_fit::Energy_fit(int logic, std::vector<double> trg_syn, std::vector<double> LB, std::vector<double> UB, std::vector< std::vector<double> > p_t1, std::vector< std::vector<double> > p_t2)
{
	m_logic = logic;
	m_N = 2;
	m_LB = LB;
	m_UB = UB;
	trgs = trg_syn;
	pt1 = p_t1;
	pt2 = p_t2;
	int Ngrid = 10000;
	fac1 = ((double)Ngrid)/(m_UB[0]-m_LB[0]);
	fac2 = ((double)Ngrid)/(m_UB[1]-m_LB[1]);
}

/**********************************************************************************************************************/

Energy_fit::Energy_fit(int logic, std::vector<double> trg_syn, std::vector<double> LB, std::vector<double> UB, std::vector< std::vector<double> > p_t1, std::vector< std::vector<double> > p_t2, std::vector< std::vector<double> > p_t3)
{
	m_logic = logic;
	m_N = 3;
	m_LB = LB;
	m_UB = UB;
	trgs = trg_syn;
	pt1 = p_t1;
	pt2 = p_t2;
	pt3 = p_t3;
	int Ngrid = 10000;
	fac1 = ((double)Ngrid)/(m_UB[0]-m_LB[0]);
	fac2 = ((double)Ngrid)/(m_UB[1]-m_LB[1]);
	fac3 = ((double)Ngrid)/(m_UB[2]-m_LB[2]);
}

/**********************************************************************************************************************/

Energy_fit::~Energy_fit() {}

/**********************************************************************************************************************/

double Energy_fit::Energy (double *par)
{
	double res = 0.;
	
	if (m_N == 1) {
	
        if (pt1.size() == 1) ind1 = 0;
		else ind1 = floor((par[0]-m_LB[0])*fac1);
        pit1 = pt1[ind1].begin();
        
		sit = trgs.begin();
		
		b = par[1];
		a = par[2];
		K1 = par[3];
		n1 = par[4];
		K1 = pow(K1,n1);
		
		if (m_logic == 1) {
			for (i=0; i<42; i++) {
				tmp = pow(*pit1,n1);
				tmp = b+a*(tmp/(tmp+K1));
				res += pow(tmp-(*sit),2);
				pit1++;
				sit++;
			}
		} else if (m_logic == 2) {
			for (i=0; i<42; i++) {
				tmp = pow(*pit1,n1);
				tmp = b+a*(K1/(tmp+K1));
				res += pow(tmp-(*sit),2);
				pit1++;
				sit++;
			}
		} else {
            throw std::runtime_error("invalid logic.");
        }
	
	} else if (m_N == 2) {
	
        if (pt1.size() == 1) ind1 = 0;
		else ind1 = floor((par[0]-m_LB[0])*fac1);
        pit1 = pt1[ind1].begin();
        
        if (pt2.size() == 1) ind2 = 0;
		else ind2 = floor((par[1]-m_LB[1])*fac2);
        pit2 = pt2[ind2].begin();
        
		sit = trgs.begin();
		
		b = par[2];
		a = par[3];
		K1 = par[4];
		n1 = par[6];
		K1 = pow(K1,n1);
		K2 = par[5];
		n2 = par[7];
		K2 = pow(K2,n2);
		
		if (m_logic == 1) { // A AND B
			for (i=0; i<42; i++) {
				tmp1 = pow(*pit1,n1);
				tmp2 = pow(*pit2,n2);
				tmp = b+a*(tmp1/(tmp1+K1))*(tmp2/(tmp2+K2));
				res += pow(tmp-(*sit),2);
				pit1++; pit2++; sit++;
			}
		} else if (m_logic == 2) { // A AND NOT B
			for (i=0; i<42; i++) {
				tmp1 = pow(*pit1,n1);
				tmp2 = pow(*pit2,n2);
				tmp = b+a*(tmp1/(tmp1+K1))*(K2/(tmp2+K2));
				res += pow(tmp-(*sit),2);
				pit1++; pit2++; sit++;
			}
		} else if (m_logic == 3) { // NOT A AND B
			for (i=0; i<42; i++) {
				tmp1 = pow(*pit1,n1);
				tmp2 = pow(*pit2,n2);
				tmp = b+a*(K1/(tmp1+K1))*(tmp2/(tmp2+K2));
				res += pow(tmp-(*sit),2);
				pit1++; pit2++; sit++;
			}
		} else if (m_logic == 4) { // A XOR B
			for (i=0; i<42; i++) {
				tmp1 = pow(*pit1,n1);
				tmp2 = pow(*pit2,n2);
				tmp = b+a*((tmp1/(tmp1+K1))*(K2/(tmp2+K2))+(K1/(tmp1+K1))*(tmp2/(tmp2+K2)));
				res += pow(tmp-(*sit),2);
				pit1++; pit2++; sit++;
			}
		} else if (m_logic == 5) { // A OR B
			for (i=0; i<42; i++) {
				tmp1 = pow(*pit1,n1);
				tmp2 = pow(*pit2,n2);
				tmp = b+a*((tmp1/(tmp1+K1))+(tmp2/(tmp2+K2)));
				res += pow(tmp-(*sit),2);
				pit1++; pit2++; sit++;
			}
		} else if (m_logic == 6) { // A NOR B
			for (i=0; i<42; i++) {
				tmp1 = pow(*pit1,n1);
				tmp2 = pow(*pit2,n2);
				tmp = b+a*(K1/(tmp1+K1))*(K2/(tmp2+K2));
				res += pow(tmp-(*sit),2);
				pit1++; pit2++; sit++;
			}
		} else if (m_logic == 7) { // A OR NOT B
			for (i=0; i<42; i++) {
				tmp1 = pow(*pit1,n1);
				tmp2 = pow(*pit2,n2);
				tmp = b+a*((tmp1/(tmp1+K1))+(K2/(tmp2+K2)));
				res += pow(tmp-(*sit),2);
				pit1++; pit2++; sit++;
			}
		} else if (m_logic == 8) { // NOT A OR B
			for (i=0; i<42; i++) {
				tmp1 = pow(*pit1,n1);
				tmp2 = pow(*pit2,n2);
				tmp = b+a*((K1/(tmp1+K1))+(tmp2/(tmp2+K2)));
				res += pow(tmp-(*sit),2);
				pit1++; pit2++; sit++;
			}
		} else if (m_logic == 9) { // A NAND B
			for (i=0; i<42; i++) {
				tmp1 = pow(*pit1,n1);
				tmp2 = pow(*pit2,n2);
				tmp = b+a*((K1/(tmp1+K1))+(K2/(tmp2+K2)));
				res += pow(tmp-(*sit),2);
				pit1++; pit2++; sit++;
			}
		} else if (m_logic == 10) { // A EQ B
			for (i=0; i<42; i++) {
				tmp1 = pow(*pit1,n1);
				tmp2 = pow(*pit2,n2);
				tmp = b+a*((tmp1/(tmp1+K1))*(tmp2/(tmp2+K2))+(K1/(tmp1+K1))*(K2/(tmp2+K2)));
				res += pow(tmp-(*sit),2);
				pit1++; pit2++; sit++;
			}
		} else if (m_logic == 11) { // A
			for (i=0; i<42; i++) {
				tmp1 = pow(*pit1,n1);
				tmp = b+a*(tmp1/(tmp1+K1));
				res += pow(tmp-(*sit),2);
				pit1++; pit2++; sit++;
			}
		} else if (m_logic == 12) { // NOT A
			for (i=0; i<42; i++) {
				tmp1 = pow(*pit1,n1);
				tmp = b+a*(K1/(tmp1+K1));
				res += pow(tmp-(*sit),2);
				pit1++; pit2++; sit++;
			}
		} else if (m_logic == 13) { // B
			for (i=0; i<42; i++) {
				tmp2 = pow(*pit2,n2);
				tmp = b+a*(tmp2/(tmp2+K2));
				res += pow(tmp-(*sit),2);
				pit1++; pit2++; sit++;
			}
		} else if (m_logic == 14) { // NOT B
			for (i=0; i<42; i++) {
				tmp2 = pow(*pit2,n2);
				tmp = b+a*(K2/(tmp2+K2));
				res += pow(tmp-(*sit),2);
				pit1++; pit2++; sit++;
			}
		} else {
            throw std::runtime_error("invalid logic.");
        }
	
	} else if (m_N == 3) {
	
        if (pt1.size() == 1) ind1 = 0;
		else ind1 = floor((par[0]-m_LB[0])*fac1);
        pit1 = pt1[ind1].begin();
        
        if (pt2.size() == 1) ind2 = 0;
		else ind2 = floor((par[1]-m_LB[1])*fac2);
        pit2 = pt2[ind2].begin();
        
        if (pt3.size() == 1) ind3 = 0;
		else ind3 = floor((par[2]-m_LB[2])*fac3);
        pit3 = pt3[ind3].begin();
        
		sit = trgs.begin();
		
		b = par[3];
		a = par[4];
		K1 = par[5];
		n1 = par[8];
		K1 = pow(K1,n1);
		K2 = par[6];
		n2 = par[9];
		K2 = pow(K2,n2);
		K3 = par[7];
		n3 = par[10];
		K3 = pow(K3,n3);
		
		////////////////////////////////////// ADDITIONAL ACTIVATOR
		if (m_logic == 1) { // A AND B
			for (i=0; i<42; i++) {
				tmp1 = pow(*pit1,n1);
				tmp2 = pow(*pit2,n2);
				tmp3 = pow(*pit3,n3);
				tmp = b+a*((tmp1/(tmp1+K1))*(tmp2/(tmp2+K2))+(tmp3/(tmp3+K3)));
				res += pow(tmp-(*sit),2);
				pit1++; pit2++; pit3++; sit++;
			}
		} else if (m_logic == 2) { // A AND NOT B
			for (i=0; i<42; i++) {
				tmp1 = pow(*pit1,n1);
				tmp2 = pow(*pit2,n2);
				tmp3 = pow(*pit3,n3);
				tmp = b+a*((tmp1/(tmp1+K1))*(K2/(tmp2+K2))+(tmp3/(tmp3+K3)));
				res += pow(tmp-(*sit),2);
				pit1++; pit2++; pit3++; sit++;
			}
		} else if (m_logic == 3) { // NOT A AND B
			for (i=0; i<42; i++) {
				tmp1 = pow(*pit1,n1);
				tmp2 = pow(*pit2,n2);
				tmp3 = pow(*pit3,n3);
				tmp = b+a*((K1/(tmp1+K1))*(tmp2/(tmp2+K2))+(tmp3/(tmp3+K3)));
				res += pow(tmp-(*sit),2);
				pit1++; pit2++; pit3++; sit++;
			}
		} else if (m_logic == 4) { // A XOR B
			for (i=0; i<42; i++) {
				tmp1 = pow(*pit1,n1);
				tmp2 = pow(*pit2,n2);
				tmp3 = pow(*pit3,n3);
				tmp = b+a*((tmp1/(tmp1+K1))*(K2/(tmp2+K2))+(K1/(tmp1+K1))*(tmp2/(tmp2+K2))+(tmp3/(tmp3+K3)));
				res += pow(tmp-(*sit),2);
				pit1++; pit2++; pit3++; sit++;
			}
		} else if (m_logic == 5) { // A OR B
			for (i=0; i<42; i++) {
				tmp1 = pow(*pit1,n1);
				tmp2 = pow(*pit2,n2);
				tmp3 = pow(*pit3,n3);
				tmp = b+a*((tmp1/(tmp1+K1))+(tmp2/(tmp2+K2))+(tmp3/(tmp3+K3)));
				res += pow(tmp-(*sit),2);
				pit1++; pit2++; pit3++; sit++;
			}
		} else if (m_logic == 6) { // A NOR B
			for (i=0; i<42; i++) {
				tmp1 = pow(*pit1,n1);
				tmp2 = pow(*pit2,n2);
				tmp3 = pow(*pit3,n3);
				tmp = b+a*((K1/(tmp1+K1))*(K2/(tmp2+K2))+(tmp3/(tmp3+K3)));
				res += pow(tmp-(*sit),2);
				pit1++; pit2++; pit3++; sit++;
			}
		} else if (m_logic == 7) { // A OR NOT B
			for (i=0; i<42; i++) {
				tmp1 = pow(*pit1,n1);
				tmp2 = pow(*pit2,n2);
				tmp3 = pow(*pit3,n3);
				tmp = b+a*((tmp1/(tmp1+K1))+(K2/(tmp2+K2))+(tmp3/(tmp3+K3)));
				res += pow(tmp-(*sit),2);
				pit1++; pit2++; pit3++; sit++;
			}
		} else if (m_logic == 8) { // NOT A OR B
			for (i=0; i<42; i++) {
				tmp1 = pow(*pit1,n1);
				tmp2 = pow(*pit2,n2);
				tmp3 = pow(*pit3,n3);
				tmp = b+a*((K1/(tmp1+K1))+(tmp2/(tmp2+K2))+(tmp3/(tmp3+K3)));
				res += pow(tmp-(*sit),2);
				pit1++; pit2++; pit3++; sit++;
			}
		} else if (m_logic == 9) { // A NAND B
			for (i=0; i<42; i++) {
				tmp1 = pow(*pit1,n1);
				tmp2 = pow(*pit2,n2);
				tmp3 = pow(*pit3,n3);
				tmp = b+a*((K1/(tmp1+K1))+(K2/(tmp2+K2))+(tmp3/(tmp3+K3)));
				res += pow(tmp-(*sit),2);
				pit1++; pit2++; pit3++; sit++;
			}
		} else if (m_logic == 10) { // A EQ B
			for (i=0; i<42; i++) {
				tmp1 = pow(*pit1,n1);
				tmp2 = pow(*pit2,n2);
				tmp3 = pow(*pit3,n3);
				tmp = b+a*((tmp1/(tmp1+K1))*(tmp2/(tmp2+K2))+(K1/(tmp1+K1))*(K2/(tmp2+K2))+(tmp3/(tmp3+K3)));
				res += pow(tmp-(*sit),2);
				pit1++; pit2++; pit3++; sit++;
			}
		} else if (m_logic == 11) { // A
			for (i=0; i<42; i++) {
				tmp1 = pow(*pit1,n1);
				tmp3 = pow(*pit3,n3);
				tmp = b+a*((tmp1/(tmp1+K1))+(tmp3/(tmp3+K3)));
				res += pow(tmp-(*sit),2);
				pit1++; pit2++; pit3++; sit++;
			}
		} else if (m_logic == 12) { // NOT A
			for (i=0; i<42; i++) {
				tmp1 = pow(*pit1,n1);
				tmp3 = pow(*pit3,n3);
				tmp = b+a*((K1/(tmp1+K1))+(tmp3/(tmp3+K3)));
				res += pow(tmp-(*sit),2);
				pit1++; pit2++; pit3++; sit++;
			}
		} else if (m_logic == 13) { // B
			for (i=0; i<42; i++) {
				tmp2 = pow(*pit2,n2);
				tmp3 = pow(*pit3,n3);
				tmp = b+a*((tmp2/(tmp2+K2))+(tmp3/(tmp3+K3)));
				res += pow(tmp-(*sit),2);
				pit1++; pit2++; pit3++; sit++;
			}
		} else if (m_logic == 14) { // NOT B
			for (i=0; i<42; i++) {
				tmp2 = pow(*pit2,n2);
				tmp3 = pow(*pit3,n3);
				tmp = b+a*((K2/(tmp2+K2))+(tmp3/(tmp3+K3)));
				res += pow(tmp-(*sit),2);
				pit1++; pit2++; pit3++; sit++;
			}
			//////////////////////////////////////// ADDITIONAL REPRESSOR
		} else if (m_logic == 15) { // A AND B
			for (i=0; i<42; i++) {
				tmp1 = pow(*pit1,n1);
				tmp2 = pow(*pit2,n2);
				tmp3 = pow(*pit3,n3);
				tmp = b+a*((tmp1/(tmp1+K1))*(tmp2/(tmp2+K2))+(K3/(tmp3+K3)));
				res += pow(tmp-(*sit),2);
				pit1++; pit2++; pit3++; sit++;
			}
		} else if (m_logic == 16) { // A AND NOT B
			for (i=0; i<42; i++) {
				tmp1 = pow(*pit1,n1);
				tmp2 = pow(*pit2,n2);
				tmp3 = pow(*pit3,n3);
				tmp = b+a*((tmp1/(tmp1+K1))*(K2/(tmp2+K2))+(K3/(tmp3+K3)));
				res += pow(tmp-(*sit),2);
				pit1++; pit2++; pit3++; sit++;
			}
		} else if (m_logic == 17) { // NOT A AND B
			for (i=0; i<42; i++) {
				tmp1 = pow(*pit1,n1);
				tmp2 = pow(*pit2,n2);
				tmp3 = pow(*pit3,n3);
				tmp = b+a*((K1/(tmp1+K1))*(tmp2/(tmp2+K2))+(K3/(tmp3+K3)));
				res += pow(tmp-(*sit),2);
				pit1++; pit2++; pit3++; sit++;
			}
		} else if (m_logic == 18) { // A XOR B
			for (i=0; i<42; i++) {
				tmp1 = pow(*pit1,n1);
				tmp2 = pow(*pit2,n2);
				tmp3 = pow(*pit3,n3);
				tmp = b+a*((tmp1/(tmp1+K1))*(K2/(tmp2+K2))+(K1/(tmp1+K1))*(tmp2/(tmp2+K2))+(K3/(tmp3+K3)));
				res += pow(tmp-(*sit),2);
				pit1++; pit2++; pit3++; sit++;
			}
		} else if (m_logic == 19) { // A OR B
			for (i=0; i<42; i++) {
				tmp1 = pow(*pit1,n1);
				tmp2 = pow(*pit2,n2);
				tmp3 = pow(*pit3,n3);
				tmp = b+a*((tmp1/(tmp1+K1))+(tmp2/(tmp2+K2))+(K3/(tmp3+K3)));
				res += pow(tmp-(*sit),2);
				pit1++; pit2++; pit3++; sit++;
			}
		} else if (m_logic == 20) { // A NOR B
			for (i=0; i<42; i++) {
				tmp1 = pow(*pit1,n1);
				tmp2 = pow(*pit2,n2);
				tmp3 = pow(*pit3,n3);
				tmp = b+a*((K1/(tmp1+K1))*(K2/(tmp2+K2))+(K3/(tmp3+K3)));
				res += pow(tmp-(*sit),2);
				pit1++; pit2++; pit3++; sit++;
			}
		} else if (m_logic == 21) { // A OR NOT B
			for (i=0; i<42; i++) {
				tmp1 = pow(*pit1,n1);
				tmp2 = pow(*pit2,n2);
				tmp3 = pow(*pit3,n3);
				tmp = b+a*((tmp1/(tmp1+K1))+(K2/(tmp2+K2))+(K3/(tmp3+K3)));
				res += pow(tmp-(*sit),2);
				pit1++; pit2++; pit3++; sit++;
			}
		} else if (m_logic == 22) { // NOT A OR B
			for (i=0; i<42; i++) {
				tmp1 = pow(*pit1,n1);
				tmp2 = pow(*pit2,n2);
				tmp3 = pow(*pit3,n3);
				tmp = b+a*((K1/(tmp1+K1))+(tmp2/(tmp2+K2))+(K3/(tmp3+K3)));
				res += pow(tmp-(*sit),2);
				pit1++; pit2++; pit3++; sit++;
			}
		} else if (m_logic == 23) { // A NAND B
			for (i=0; i<42; i++) {
				tmp1 = pow(*pit1,n1);
				tmp2 = pow(*pit2,n2);
				tmp3 = pow(*pit3,n3);
				tmp = b+a*((K1/(tmp1+K1))+(K2/(tmp2+K2))+(K3/(tmp3+K3)));
				res += pow(tmp-(*sit),2);
				pit1++; pit2++; pit3++; sit++;
			}
		} else if (m_logic == 24) { // A EQ B
			for (i=0; i<42; i++) {
				tmp1 = pow(*pit1,n1);
				tmp2 = pow(*pit2,n2);
				tmp3 = pow(*pit3,n3);
				tmp = b+a*((tmp1/(tmp1+K1))*(tmp2/(tmp2+K2))+(K1/(tmp1+K1))*(K2/(tmp2+K2))+(K3/(tmp3+K3)));
				res += pow(tmp-(*sit),2);
				pit1++; pit2++; pit3++; sit++;
			}
		} else if (m_logic == 25) { // A
			for (i=0; i<42; i++) {
				tmp1 = pow(*pit1,n1);
				tmp3 = pow(*pit3,n3);
				tmp = b+a*((tmp1/(tmp1+K1))+(K3/(tmp3+K3)));
				res += pow(tmp-(*sit),2);
				pit1++; pit2++; pit3++; sit++;
			}
		} else if (m_logic == 26) { // NOT A
			for (i=0; i<42; i++) {
				tmp1 = pow(*pit1,n1);
				tmp3 = pow(*pit3,n3);
				tmp = b+a*((K1/(tmp1+K1))+(K3/(tmp3+K3)));
				res += pow(tmp-(*sit),2);
				pit1++; pit2++; pit3++; sit++;
			}
		} else if (m_logic == 27) { // B
			for (i=0; i<42; i++) {
				tmp2 = pow(*pit2,n2);
				tmp3 = pow(*pit3,n3);
				tmp = b+a*((tmp2/(tmp2+K2))+(K3/(tmp3+K3)));
				res += pow(tmp-(*sit),2);
				pit1++; pit2++; pit3++; sit++;
			}
		} else if (m_logic == 28) { // NOT B
			for (i=0; i<42; i++) {
				tmp2 = pow(*pit2,n2);
				tmp3 = pow(*pit3,n3);
				tmp = b+a*((K2/(tmp2+K2))+(K3/(tmp3+K3)));
				res += pow(tmp-(*sit),2);
				pit1++; pit2++; pit3++; sit++;
			}
		} else {
            throw std::runtime_error("invalid logic.");
        }
	
	}
	
	return res;
}

/**********************************************************************************************************************/

unsigned int Energy_fit::GetN ()
{
	if (m_N == 1) return 5;
	else if (m_N == 2) return 8;
	else if (m_N == 3) return 11;
	else return 0;
}

/**********************************************************************************************************************/

double* Energy_fit::GetLB ()
{
	return &m_LB[0];
}

/**********************************************************************************************************************/

double* Energy_fit::GetUB ()
{
	return &m_UB[0];
}


#endif
