# Supplementary material for: Inference of gene regulation functions from dynamic transcriptome data
Source: eLife. 2016 Sep 21;5:e12188. doi: 10.7554/eLife.12188 (PMC5072840; doi:10.7554/eLife.12188)
Supplement: Source code 1. — MATLAB (RRID:SCR_001622) implementations with complementing C function of all computational methods described in this work are provided in an accompanying source code archive. DOI: http://dx.doi.org/10.7554/eLife.12188.031 [file elife-12188-code1.zip › GRF_estimation/combine_replicate_networks.m]

function networks = combine_replicate_networks(net1,net2)

n1 = length(net1);
n2 = length(net2);
x=1;
    
for i = 1:n1
    
   for j=1:n2
       
      if (eq_net(net1(i),net2(j))==1)
          in = 0;
          if (x~=1)
              for k= 1:length(unsrt)
                 if (eq_net(net1(i),unsrt(k)) == 1)
                     in = 1;
                 end
              end
          end
          if (in == 0)
             unsrt(x) = net1(i);
             unsrt(x).score = 0.5*(net1(i).score+net2(j).score);
             x=x+1;
          end
      end
       
   end
    
end

n = length(unsrt);
networks = unsrt;

for i=1:n
   mini = 1;
   for j=1:n
       if (unsrt(j).score < mini)
           mini = unsrt(j).score;
           k = j;
       end
   end
   networks(i) = unsrt(k);
   unsrt(k).score = 2;
end
