# Supplementary material for: Inference of gene regulation functions from dynamic transcriptome data
Source: eLife. 2016 Sep 21;5:e12188. doi: 10.7554/eLife.12188 (PMC5072840; doi:10.7554/eLife.12188)
Supplement: Source code 1. — MATLAB (RRID:SCR_001622) implementations with complementing C function of all computational methods described in this work are provided in an accompanying source code archive. DOI: http://dx.doi.org/10.7554/eLife.12188.031 [file elife-12188-code1.zip › GRF_estimation/construct_node_models.m]

function models = construct_node_models (imat, tfs, lambdas, rep)

nodes = contruct_nodes(imat);

k = 1;

for i = 1:length(nodes);
   m = LearnGRF_no_lambda (tfs(nodes(i).tfs),lambdas(nodes(i).tfs),tfs(nodes(i).trg),0,rep);
   logic = m.logic;
   
   for j = 1:3
       m1 = LearnGRF_no_lambda (tfs(nodes(i).tfs),lambdas(nodes(i).tfs),tfs(nodes(i).trg),logic,rep);
       if (m1.best_score < m.best_score)
           m = m1;
       end
   end
   
   models(k) = m;
   k=k+1;
   
   fprintf('fitted model %i\n',k-1);
end
