# Supplementary material for: Inference of gene regulation functions from dynamic transcriptome data
Source: eLife. 2016 Sep 21;5:e12188. doi: 10.7554/eLife.12188 (PMC5072840; doi:10.7554/eLife.12188)
Supplement: Source code 1. — MATLAB (RRID:SCR_001622) implementations with complementing C function of all computational methods described in this work are provided in an accompanying source code archive. DOI: http://dx.doi.org/10.7554/eLife.12188.031 [file elife-12188-code1.zip › GRF_estimation/construct_nodes.m]

function nodes = construct_nodes (imat)

[n,n] = size(imat);

m = 1;

for i = 1:n
   
    % single interactions
   for j = 1:n
      if (imat(j,i) == 1)
         tmp.trg = i;
         tmp.tfs = j;
         nodes(m) = tmp;
         m=m+1;
      end
   end
   
   % combinatorial interactions
   for j = 1:n
      if (imat(j,i) == 1)
         for k = (j+1):n
             if (imat(k,i) == 1)
                 tmp.trg = i;
                 tmp.tfs = [j k];
                 nodes(m) = tmp;
                 m=m+1;
             end
         end
      end
   end
end
