# Supplementary material for: Inference of gene regulation functions from dynamic transcriptome data
Source: eLife. 2016 Sep 21;5:e12188. doi: 10.7554/eLife.12188 (PMC5072840; doi:10.7554/eLife.12188)
Supplement: Source code 1. — MATLAB (RRID:SCR_001622) implementations with complementing C function of all computational methods described in this work are provided in an accompanying source code archive. DOI: http://dx.doi.org/10.7554/eLife.12188.031 [file elife-12188-code1.zip › GRF_estimation/eq_net.m]

function c = eq_net (n1,n2)

c = 1;

if (length(n1.network) ~= length(n2.network))
    c = 0;
    return;
end
for i = 1:length(n1.network)
   if (n1.network(i) ~= n2.network(i))
       c = 0;
       return;
   end
end
