# Supplementary material for: Inference of gene regulation functions from dynamic transcriptome data
Source: eLife. 2016 Sep 21;5:e12188. doi: 10.7554/eLife.12188 (PMC5072840; doi:10.7554/eLife.12188)
Supplement: Source code 1. — MATLAB (RRID:SCR_001622) implementations with complementing C function of all computational methods described in this work are provided in an accompanying source code archive. DOI: http://dx.doi.org/10.7554/eLife.12188.031 [file elife-12188-code1.zip › GRF_estimation/FindNetworks.m]

function [networks, scores, stats] = FindNetworks(tfs,imat,models,N)

for n=1:length(models)
   for i=1:length(tfs)
      if (models(n).trg_id == tfs(i))
         mods(n).trg = i-1;
         break;
      end
   end
   
   for j=1:length(models(n).tf_id)
      for i=1:length(tfs)
         if (models(n).tf_id(j) == tfs(i))
            mods(n).tfs(j) = i-1;
            break;
         end
      end
   end
   
   mods(n).score = models(n).norm_score;
end

[r,scores_i,n_n]=ConstructNetworks(imat,mods,N);
r = r';


for n=1:N
   i=1;
   sco = 0;
   wn = 0;
   while (i <= length(r(n,:)) && r(n,i) ~= -1)
       net(n).network(i)=r(n,i)+1;
       sco=sco+models(r(n,i)+1).norm_score;
       if (models(r(n,i)+1).norm_score > wn)
          wn = models(r(n,i)+1).norm_score; 
       end
       i=i+1;
   end
   net(n).score=sco/(i-1);
   net(n).worst_node = wn;
end

networks = net;
if (nargout >= 2)
        scores = scores_i;
    if (nargout >= 3)
        stats = n_n;
    end
end
