# Supplementary material for: Inference of gene regulation functions from dynamic transcriptome data
Source: eLife. 2016 Sep 21;5:e12188. doi: 10.7554/eLife.12188 (PMC5072840; doi:10.7554/eLife.12188)
Supplement: Source code 1. — MATLAB (RRID:SCR_001622) implementations with complementing C function of all computational methods described in this work are provided in an accompanying source code archive. DOI: http://dx.doi.org/10.7554/eLife.12188.031 [file elife-12188-code1.zip › GRF_estimation/geneNum2Name.m]

function res = geneNum2Name(list)

global gene_names_sys;

for i=1:numel(list)
    res{i} = gene_names_sys{list(i)};
end
