# Supplementary material for: Inference of gene regulation functions from dynamic transcriptome data
Source: eLife. 2016 Sep 21;5:e12188. doi: 10.7554/eLife.12188 (PMC5072840; doi:10.7554/eLife.12188)
Supplement: Source code 1. — MATLAB (RRID:SCR_001622) implementations with complementing C function of all computational methods described in this work are provided in an accompanying source code archive. DOI: http://dx.doi.org/10.7554/eLife.12188.031 [file elife-12188-code1.zip › GRF_estimation/logicfun1vec.m]

function dydt = logicfun1vec(I,p,n,k)
%self explanatory I feel. Takes protein vector (p) a 'logic' (I) and hill function coefficients and calculates 
%the value of the hill function for each value of P. This is output as a vector dydt.

switch I

		case 1 %A 	1 0
		
			dydt =  (p.^n)./(p.^n + k^n) ;

		case 2 %NOT A 	0 1
		
			dydt =  (k^n)./(p.^n + k^n) ;
            
        case 3 % 1
            
            dydt = ones(size(p));

		otherwise

			error(' error logicfun1vec "logic" entry')

end


end
