# Supplementary material for: Inference of gene regulation functions from dynamic transcriptome data
Source: eLife. 2016 Sep 21;5:e12188. doi: 10.7554/eLife.12188 (PMC5072840; doi:10.7554/eLife.12188)
Supplement: Source code 1. — MATLAB (RRID:SCR_001622) implementations with complementing C function of all computational methods described in this work are provided in an accompanying source code archive. DOI: http://dx.doi.org/10.7554/eLife.12188.031 [file elife-12188-code1.zip › GRF_estimation/print_network.m]

function [] = print_network(net,models)

global gene_names_std;

fprintf('\n');

for i = 1:length(net.network)
    
   n = models(net.network(i));
   fprintf('%s <- ',gene_names_std{n.trg_id});
   
   if (n.n_tfs == 1)
       fprintf('%s ',gene_names_std{n.tf_id});
       if (n.logic == 1)
           fprintf('ACT');
       else
           fprintf('REP');
       end
   elseif (n.n_tfs == 2)
       fprintf('%s ',gene_names_std{n.tf_id(1)});
       if (n.logic == 1)
           fprintf('AND');
       elseif (n.logic == 2)
           fprintf('AND NOT');
       elseif (n.logic == 3)
           fprintf('NOT AND');
       elseif (n.logic == 4)
           fprintf('XOR');
       elseif (n.logic == 5)
           fprintf('OR');
       elseif (n.logic == 6)
           fprintf('NOR');
       elseif (n.logic == 7)
           fprintf('OR NOT');
       elseif (n.logic == 8)
           fprintf('NOT OR');
       elseif (n.logic == 9)
           fprintf('NAND');
       elseif (n.logic == 10)
           fprintf('EQ');
       elseif (n.logic == 11)
           fprintf('A');
       elseif (n.logic == 12)
           fprintf('NOT A');
       elseif (n.logic == 13)
           fprintf('B');
       elseif (n.logic == 14)
           fprintf('NOT B');
       end
       fprintf(' %s ',gene_names_std{n.tf_id(2)});
   else
       fprintf('%s ',gene_names_std{n.tf_id(1)});
       if (n.logic == 1)
           fprintf('AND');
       elseif (n.logic == 2)
           fprintf('AND NOT');
       elseif (n.logic == 3)
           fprintf('NOT AND');
       elseif (n.logic == 4)
           fprintf('XOR');
       elseif (n.logic == 5)
           fprintf('OR');
       elseif (n.logic == 6)
           fprintf('NOR');
       elseif (n.logic == 7)
           fprintf('OR NOT');
       elseif (n.logic == 8)
           fprintf('NOT OR');
       elseif (n.logic == 9)
           fprintf('NAND');
       elseif (n.logic == 10)
           fprintf('EQ');
       elseif (n.logic == 11)
           fprintf('A');
       elseif (n.logic == 12)
           fprintf('NOT A');
       elseif (n.logic == 13)
           fprintf('B');
       elseif (n.logic == 14)
           fprintf('NOT B');
       end
       fprintf(' %s PLUS %s',gene_names_std{n.tf_id(2)},gene_names_std{n.tf_id(3)});
   end
   fprintf('\n');
    
end

fprintf('\nscore = %f\nworst_node = %f\n\n',net.score,net.worst_node);
