# Supplementary material for: Inference of gene regulation functions from dynamic transcriptome data
Source: eLife. 2016 Sep 21;5:e12188. doi: 10.7554/eLife.12188 (PMC5072840; doi:10.7554/eLife.12188)
Supplement: Source code 1. — MATLAB (RRID:SCR_001622) implementations with complementing C function of all computational methods described in this work are provided in an accompanying source code archive. DOI: http://dx.doi.org/10.7554/eLife.12188.031 [file elife-12188-code1.zip › GRF_estimation/set_p0.m]

function p = set_p0(m,lp,t)

p0=mean(m);
if (nargin == 2)
    t=0:5:205;
end
pt=protein_traj(m,t,p0,lp,lp);
tc=3*log(2)/lp;
ic = min([30 floor(tc/5)]);
if (ic < 1)
    ic=1;
end

t0 = -(ic-1)*5;

x=pt(ic:length(t));
y=fft(x);

N=length(y);

k=0:(N-1);
p=real((1/N)*y*exp(2*pi*1i*k'*t0/(5*N)));
